# Supplementary material for: A Frailty‐Based Plasma Proteomic Signature Capturing Overall Health and Well‐Being in Older Adults
Source: Aging Cell. 2025 Aug 4;24(9):e70144. doi: 10.1111/acel.70144 (PMC12419846; doi:10.1111/acel.70144)
Supplement: Supplementary file 2 — Table S7. Complete list of 143 associated proteins associated with frailty phenotype in LonGenity Cohort. Table S8. Association analysis of 25 proteins with FI in ARIC and BLSA. [file ACEL-24-e70144-s001.xlsx]

## Sheet: Supplementary Table 7
Supplementary Table 7 . Complete list of 143 associated proteins associated with frailty phenotype in LonGenity Cohort
sl no	Seq Id	Soma Id	Target	Target Full Name	UniProt	Estimate	Std Error	p value
1	15559-5	SL011048	ANTR2	Anthrax toxin receptor 2	P58335	-0.09377	0.01004	7.95e-20
2	5437-63	SL001774	FABP	Fatty acid-binding protein, heart	P05413	0.07482	0.0081	1.96e-19
3	15386-7	SL005086	FABPA	Fatty acid-binding protein, adipocyte	P15090	0.06645	0.0081	8.1e-16
4	2677-1	SL002644	ERBB1	Epidermal growth factor receptor	P00533	-0.16113	0.01979	1.38e-15
5	6544-33	SL012542	NELL1	Protein kinase C-binding protein NELL1	Q92832	-0.05473	0.00674	1.66e-15
6	10521-10	SL017989	MXRA8	Matrix-remodeling-associated protein 8	Q9BRK3	-0.10609	0.0133	4.8e-15
7	8885-6	SL018710	CA2D3	Voltage-dependent calcium channel subunit alpha-2/delta-3	Q8IZS8	-0.09078	0.01143	6.09e-15
8	9769-48	SL008968	DNER	Delta and Notch-like epidermal growth factor-related receptor	Q8NFT8	-0.08909	0.01135	1.23e-14
9	8484-24	SL000498	Leptin	Leptin	P41159	0.03266	0.00417	1.43e-14
10	12549-33	SL014636	PTGD2	Hematopoietic prostaglandin D synthase	O60760	-0.07984	0.01079	3.21e-13
11	4498-62	SL003764	NCAM-120	Neural cell adhesion molecule 1, 120 kDa isoform	P13591	-0.11055	0.01506	4.89e-13
12	15573-110	SL008782	CSPG3	Neurocan core protein	O14594	-0.06669	0.00919	8.88e-13
13	2765-4	SL021043	GDF-11/8	Growth/differentiation factor 11/8	O95390|O14793	-0.09669	0.01338	1.08e-12
14	2974-61	SL004855	contactin-1	Contactin-1	Q12860	-0.10997	0.01531	1.45e-12
15	5307-12	SL004400	Coagulation Factor IXab	Coagulation factor IXab	P00740	0.16756	0.02336	1.64e-12
16	5843-60	SL003542	NG36	Histone-lysine N-methyltransferase EHMT2	Q96KQ7	-0.05337	0.00757	3.66e-12
17	7933-75	SL018350	ADA22	Disintegrin and metalloproteinase domain-containing protein 22	Q9P0K1	-0.08382	0.01193	4.3e-12
18	6556-5	SL012863	ENPP5	Ectonucleotide pyrophosphatase/phosphodiesterase family member 5	Q9UJA9	-0.07134	0.01025	6.83e-12
19	18896-23	SL021212	H6ST3	Heparan-sulfate 6-O-sulfotransferase 3	Q8IZP7	-0.13974	0.02015	7.92e-12
20	5353-89	SL001990	IL-1Ra	Interleukin-1 receptor antagonist protein	P18510	0.09184	0.01332	1.08e-11
21	12630-8	SL019787	ARFP2	Arfaptin-2	P53365	-0.07059	0.01026	1.16e-11
22	3438-10	SL009324	FSTL3	Follistatin-related protein 3	O95633	0.1048	0.01542	2.01e-11
23	10464-6	SL008696	ANTR1	Anthrax toxin receptor 1	Q9H6X2	-0.07882	0.01169	2.87e-11
24	12727-7	SL019877	FPRP	Prostaglandin F2 receptor negative regulator	Q9P2B2	-0.08807	0.01318	4.24e-11
25	13463-1	SL007573	PXDN	Peroxidasin homolog	Q92626	0.05742	0.00861	4.66e-11
26	15594-47	SL008268	HTRA1	Serine protease HTRA1	Q92743	0.10925	0.01657	7.55e-11
27	12987-12	SL019472	SRSF7	Serine/arginine-rich splicing factor 7	Q16629	0.09944	0.01521	1.08e-10
28	8900-28	SL007582	NEO1	Neogenin	Q92859	-0.11835	0.01842	2.17e-10
29	4876-32	SL000357	Coagulation Factor IX	Coagulation factor IX	P00740	0.14801	0.02307	2.36e-10
30	5698-60	SL005005	Tenascin-X	Tenascin-X	P22105	-0.09165	0.01464	6.15e-10
31	4187-49	SL000247	6-Phosphogluconate dehydrogenase	6-phosphogluconate dehydrogenase, decarboxylating	P52209	-0.03043	0.00494	1.12e-09
32	3235-50	SL010391	WFKN2	WAP, Kazal, immunoglobulin, Kunitz and NTR domain-containing protein 2	Q8TEU8	-0.06558	0.01075	1.6e-09
33	7210-25	SL004470	Amyloid-like protein 1	Amyloid-like protein 1	P51693	-0.04502	0.0074	1.73e-09
34	11214-40	SL019363	DNJB9	DnaJ homolog subfamily B member 9	Q9UBS3	0.06463	0.01064	1.85e-09
35	8841-65	SL008847	CILP2	Cartilage intermediate layer protein 2	Q8IUL8	-0.06505	0.01075	2.13e-09
36	6388-21	SL017451	CC126	Coiled-coil domain-containing protein 126	Q96EE4	-0.07057	0.0118	3.22e-09
37	10702-1	SL012521	COSA1	Collagen alpha-1(XXVIII) chain	Q2UY09	0.1004	0.01689	4.05e-09
38	15491-20	SL008437	CD248	Endosialin	Q9HCU0	-0.07747	0.01309	4.72e-09
39	10833-64	SL012788	HHIP	Hedgehog-interacting protein	Q96QV1	-0.10398	0.0176	4.97e-09
40	7211-2	SL005355	RNase 1	Ribonuclease pancreatic	P07998	0.04052	0.00687	5.18e-09
41	8039-41	SL018368	F177A	Protein FAM177A1	Q8N128	-0.07835	0.01333	5.92e-09
42	6440-31	SL012493	MFAP5	Microfibrillar-associated protein 5	Q13361	-0.07629	0.01302	6.58e-09
43	10565-19	SL017951	SLIK3	SLIT and NTRK-like protein 3	O94933	-0.03229	0.00553	7.64e-09
44	15384-15	SL011369	KLOTHO	Klotho	Q9UEF7	-0.05385	0.00932	1.04e-08
45	19233-75	SL006960	ATOX1	Copper transport protein ATOX1	O00244	0.06258	0.01085	1.13e-08
46	6927-7	SL017913	NDST1	Bifunctional heparan sulfate N-deacetylase/N-sulfotransferase 1	P52848	-0.13121	0.0228	1.21e-08
47	10832-24	SL018597	B4GT6	Beta-1,4-galactosyltransferase 6	Q9UBX8	-0.0768	0.01337	1.3e-08
48	16607-78	SL005572	Gelsolin	Gelsolin	P06396	-0.12121	0.02117	1.44e-08
49	3352-80	SL010288	Carbonic anhydrase 6	Carbonic anhydrase 6	P23280	-0.0291	0.00513	1.9e-08
50	12574-36	SL000405	Endothelin 2	Endothelin-2	P20800	0.08069	0.01432	2.43e-08
51	3298-52	SL010454	Contactin-4	Contactin-4	Q8IWV2	-0.0894	0.0159	2.54e-08
52	17706-4	SL020934	PPR1A	Protein phosphatase 1 regulatory subunit 1A	Q13522	0.0749	0.01333	2.65e-08
53	3364-76	SL006910	Cathepsin V	Cathepsin L2	O60911	-0.06399	0.0114	2.71e-08
54	8890-9	SL018697	T132B	Transmembrane protein 132B	Q14DG7	-0.08029	0.01438	3.15e-08
55	6507-16	SL006401	NCAM2	Neural cell adhesion molecule 2	O15394	-0.06647	0.01191	3.22e-08
56	4968-50	SL008099	CAPG	Macrophage-capping protein	P40121	0.04307	0.00775	3.68e-08
57	15441-6	SL008548	SAP3	Ganglioside GM2 activator	P17900	0.08685	0.01569	4.2e-08
58	5107-7	SL005703	Notch 1	Neurogenic locus notch homolog protein 1	P46531	-0.15106	0.0274	4.66e-08
59	7218-87	SL018093	AT1B2	Sodium/potassium-transporting ATPase subunit beta-2	P14415	-0.06895	0.01255	5.13e-08
60	2837-3	SL000134	Met	Hepatocyte growth factor receptor	P08581	-0.08776	0.01598	5.2e-08
61	14618-26	SL012766	ECOP	Vesicular, overexpressed in cancer, prosurvival protein 1	Q96AW1	-0.06409	0.01169	5.56e-08
62	5701-81	SL001871	Tetranectin	Tetranectin	P05452	-0.11422	0.02084	5.57e-08
63	12621-55	SL008081	PP2AAA	Serine/threonine-protein phosphatase 2A 65 kDa regulatory subunit A alpha isoform	P30153	-0.05497	0.0101	6.87e-08
64	16908-5	SL010377	OMGP	Oligodendrocyte-myelin glycoprotein	P23515	-0.03394	0.00627	8.05e-08
65	11208-15	SL019369	NAGPA	N-acetylglucosamine-1-phosphodiester alpha-N-acetylglucosaminidase	Q9UK23	-0.07469	0.01383	8.6e-08
66	9595-11	SL019028	B4GT2	Beta-1,4-galactosyltransferase 2	O60909	-0.13105	0.02435	9.5e-08
67	18175-65	SL008286	VAT1	Synaptic vesicle membrane protein VAT-1 homolog	Q99536	-0.03822	0.00712	1.01e-07
68	15527-90	SL008018	DLDH	Dihydrolipoyl dehydrogenase, mitochondrial	P09622	-0.08027	0.015	1.13e-07
69	3339-33	SL007206	TSP2	Thrombospondin-2	P35442	0.05031	0.0094	1.13e-07
70	18380-78	SL000254	Albumin	Serum albumin	P02768	-0.11905	0.02227	1.16e-07
71	5644-60	SL007198	RNAS4	Ribonuclease 4	P34096	0.10028	0.01887	1.37e-07
72	7638-30	SL005403	Lectin, mannose-binding 2	Vesicular integral-membrane protein VIP36	Q12907	0.04711	0.00888	1.45e-07
73	14178-18	SL007463	CDKN3	Cyclin-dependent kinase inhibitor 3	Q16667	-0.08169	0.01542	1.52e-07
74	11196-31	SL004928	Collagen alpha-3(VI)	Collagen alpha-3(VI) chain	P12111	0.08897	0.01682	1.58e-07
75	9366-54	SL004847	IL-21 sR	Interleukin-21 receptor	Q9HBE5	0.10205	0.01931	1.62e-07
76	7115-5	SL002791	Semenogelin	Semenogelin-1	P04279	-0.07926	0.01504	1.71e-07
77	13124-20	SL018587	ISLR2	Immunoglobulin superfamily containing leucine-rich repeat protein 2	Q6UXK2	-0.07614	0.01445	1.74e-07
78	4880-21	SL007756	GDF2	Growth/differentiation factor 2	Q9UK05	-0.08733	0.01665	1.96e-07
79	16596-25	SL012999	GLRX3	Glutaredoxin-3	O76003	-0.03747	0.00717	2.16e-07
80	3461-58	SL009089	PGCB	Brevican core protein	Q96GW7	-0.06579	0.0127	2.79e-07
81	19335-2	SL005988	HN1	Hematological and neurological expressed 1 protein	Q9UK76	0.02598	0.00502	2.88e-07
82	12763-69	SL019908	ZN334	Zinc finger protein 334	Q9HCZ1	-0.11839	0.02289	2.89e-07
83	12758-47	SL019871	GRID2	Glutamate receptor ionotropic, delta-2	O43424	-0.03927	0.00762	3.19e-07
84	4374-45	SL003869	MIC-1	Growth/differentiation factor 15	Q99988	0.04325	0.00839	3.2e-07
85	6470-19	SL004461	fibulin 1	Fibulin-1	P23142	-0.10381	0.02017	3.29e-07
86	10445-20	SL004747	ApoM	Apolipoprotein M	O95445	-0.06406	0.01246	3.35e-07
87	12373-73	SL014875	TRA2B	Transformer-2 protein homolog beta	P62995	0.05622	0.01094	3.4e-07
88	2999-6	SL005196	LSAMP	Limbic system-associated membrane protein	Q13449	-0.09381	0.01856	5.26e-07
89	16292-288	SL011908	GIP	Gastric inhibitory polypeptide	P09681	0.07029	0.01393	5.54e-07
90	3299-29	SL010455	Contactin-5	Contactin-5	O94779	-0.09699	0.01922	5.55e-07
91	19241-31	SL005353	RBP-III	Retinol-binding protein 5	P82980	0.05894	0.01169	5.61e-07
92	6379-62	SL012648	ATL2	ADAMTS-like protein 2	Q86TH1	0.07718	0.01537	6.27e-07
93	5029-3	SL006528	SEPR	Prolyl endopeptidase FAP	Q12884	-0.08055	0.01607	6.54e-07
94	4917-62	SL003182	Integrin aVb5	Integrin alpha-V: beta-5 complex	P18084|P06756	-0.05725	0.01142	6.57e-07
95	9296-15	SL008499	PTPRD	Receptor-type tyrosine-protein phosphatase delta	P23468	-0.06311	0.01262	6.95e-07
96	11590-5	SL019537	RBM23	Probable RNA-binding protein 23	Q86U06	0.07738	0.0155	7.25e-07
97	2609-59	SL001777	Cystatin C	Cystatin-C	P01034	0.07872	0.01577	7.34e-07
98	9348-1	SL010648	C1RL1	Complement C1r subcomponent-like protein	Q9NZP8	0.118	0.02366	7.4e-07
99	7090-17	SL018090	GALT1	Polypeptide N-acetylgalactosaminyltransferase 1	Q10472	0.16202	0.03284	9.76e-07
100	7049-2	SL015911	ADAM 23	Disintegrin and metalloproteinase domain-containing protein 23	O75077	-0.05883	0.01194	9.95e-07
101	6408-2	SL007288	INHBC	Inhibin beta C chain	P55103	0.05299	0.01079	1.1e-06
102	4842-62	SL000070	Glypican 3	Glypican-3	P51654	-0.05094	0.01039	1.13e-06
103	5116-62	SL007680	ROBO2	Roundabout homolog 2	Q9HCK4	-0.10776	0.02201	1.17e-06
104	3344-60	SL000272	Antithrombin III	Antithrombin-III	P01008	-0.12609	0.02607	1.56e-06
105	8323-163	SL006119	TFF3	Trefoil factor 3	Q07654	0.07259	0.01501	1.57e-06
106	12572-236	SL019783	EFS	Embryonal Fyn-associated substrate	O43281	0.1036	0.02159	1.88e-06
107	12807-89	SL019940	RHG30	Rho GTPase-activating protein 30	Q7Z6I6	0.11531	0.02404	1.92e-06
108	13416-8	SL020086	T132D	Transmembrane protein 132D	Q14C87	-0.04782	0.00998	1.96e-06
109	4246-40	SL004154	NCAM-L1	Neural cell adhesion molecule L1	P32004	-0.05153	0.01077	2.01e-06
110	5315-22	SL000052	Troponin T	Troponin T, cardiac muscle	P45379	0.05336	0.01115	2.03e-06
111	10907-116	SL009074	NTRI	Neurotrimin	Q9P121	-0.05976	0.01254	2.21e-06
112	16594-44	SL018037	FAIM1	Fas apoptotic inhibitory molecule 1	Q9NVQ4	0.05509	0.0116	2.4e-06
113	7826-1	SL018272	DCLK3	Serine/threonine-protein kinase DCLK3	Q9C098	-0.12199	0.0258	2.67e-06
114	5105-2	SL005208	Nogo Receptor	Reticulon-4 receptor	Q9BZR6	0.05548	0.01175	2.72e-06
115	4328-2	SL013490	BOC	Brother of CDO	Q9BWV1	-0.04687	0.00993	2.76e-06
116	5491-12	SL010471	Testican-2	Testican-2	Q92563	-0.05797	0.01232	2.96e-06
117	12988-49	SL007342	EWS	RNA-binding protein EWS	Q01844	0.06781	0.01447	3.25e-06
118	8935-22	SL013730	MRP6	Multidrug resistance-associated protein 6	O95255	-0.13823	0.02956	3.42e-06
119	8299-66	SL018438	LIRA4	Leukocyte immunoglobulin-like receptor subfamily A member 4	P59901	-0.05362	0.0115	3.59e-06
120	10036-201	SL019252	ZHX3	Zinc fingers and homeoboxes protein 3	Q9H4I2	0.07208	0.01548	3.73e-06
121	15364-101	SL000275	Apo C-I	Apolipoprotein C-I	P02654	-0.10005	0.02153	3.91e-06
122	2681-23	SL000441	HGF	Hepatocyte growth factor	P14210	0.0665	0.01437	4.3e-06
123	15453-3	SL003022	a1-Microglobulin	Alpha-1-microglobulin	P02760	0.07237	0.01565	4.33e-06
124	19281-86	SL014605	MAFG	Transcription factor MafG	O15525	0.08199	0.01773	4.35e-06
125	9002-36	SL006615	SPA11	Serpin A11	Q86U17	-0.05711	0.01235	4.4e-06
126	10440-26	SL008621	ACAM	CXADR-like membrane protein	Q9H6B4	0.06392	0.01387	4.71e-06
127	10418-36	SL011111	STX12	Syntaxin-12	Q86Y82	0.0633	0.01383	5.41e-06
128	10953-14	SL018252	CLC2A	C-type lectin domain family 2 member A	Q6UVW9	-0.10424	0.02291	6.17e-06
129	4337-49	SL000051	CRP	C-reactive protein	P02741	0.01581	0.00348	6.19e-06
130	13027-20	SL019531	CBX7	Chromobox protein homolog 7	O95931	0.13712	0.03016	6.29e-06
131	6414-8	SL008961	OAF	Out at first protein homolog	Q86UD1	0.07915	0.01746	6.63e-06
132	19555-1	SL013060	SUMO2	Small ubiquitin-related modifier 2	P61956	0.04735	0.01045	6.7e-06
133	12794-6	SL019902	NALP4	NACHT, LRR and PYD domains-containing protein 4	Q96MN2	0.13514	0.02987	6.97e-06
134	14636-25	SL005350	Ribonuclease UK114	Ribonuclease UK114	P52758	0.03836	0.00849	7.15e-06
135	7198-197	SL012378	FA20B	Glycosaminoglycan xylosylkinase	O75063	-0.10795	0.02395	7.52e-06
136	19553-14	SL004304	STX1a	Syntaxin-1A	Q16623	-0.05744	0.01275	7.52e-06
137	9231-23	SL017105	IMPA3	Inositol monophosphatase 3	Q9NX62	-0.05251	0.01169	8.09e-06
138	14069-61	SL010369	Carbonic Anhydrase IV	Carbonic anhydrase 4	P22748	-0.10149	0.02262	8.25e-06
139	8233-2	SL012651	ITIH5	Inter-alpha-trypsin inhibitor heavy chain H5	Q86UX2	-0.05577	0.01244	8.33e-06
140	10064-12	SL011550	RBBP9	Putative hydrolase RBBP9	O75884	0.1257	0.02807	8.63e-06
141	8942-2	SL018771	RM21	39S ribosomal protein L21, mitochondrial	Q7Z2W9	0.05233	0.0117	8.71e-06
142	3322-52	SL010464	LRIG3	Leucine-rich repeats and immunoglobulin-like domains protein 3	Q6UXM1	-0.078	0.01744	8.73e-06
143	19273-3	SL000434	Glutathione reductase	Glutathione reductase, mitochondrial	P00390	-0.10268	0.02312	1.02e-05

## Sheet: Supplementary Table 8
Supplementary Table 8 . Association analysis of 25 proteins with FI in ARIC and BLSA
Proteomic Signature					LonGenity1		ARIC2		BLSA3
Seq Id	Soma Id	Target	Target Full Name	UniProt	Beta	p value	beta	p_value	beta	p_value
15594-47	SL008268	HTRA1	Serine protease HTRA1	Q92743	0.10925	7.55e-11	0.142573	2.61592e-113	0.0453082	0.00445001
6379-62	SL012648	ATL2	ADAMTS-like protein 2	Q86TH1	0.07718	6.27e-07	0.104996	3.71311e-103	0.0400138	0.00610482
10702-1	SL012521	COSA1	Collagen alpha-1(XXVIII) chain	Q2UY09	0.1004	4.05e-09	0.163249	1.03688e-258	0.129056	1.49086e-19
5353-89	SL001990	IL-1Ra	Interleukin-1 receptor antagonist protein	P18510	0.09184	1.08e-11	0.0764864	2.13487e-102	0.0173577	0.143047
15386-7	SL005086	FABPA	Fatty acid-binding protein, adipocyte	P15090	0.06645	8.1e-16	0.106764	8.95714e-188	0.0498853	3.67024e-10
8484-24	SL000498	Leptin	Leptin	P41159	0.03266	1.43e-14	0.0384432	2.3071e-80	0.0189796	1.39433e-05
4374-45	SL003869	MIC-1	Growth/differentiation factor 15	Q99988	0.04325	3.2e-07	0.0967799	3.79222e-190	0.0517209	1.85513e-08
5315-22	SL000052	Troponin T	Troponin T, cardiac muscle	P45379	0.05336	2.03e-06	0.0704159	5.35995e-102	0.0496913	2.34243e-09
3438-10	SL009324	FSTL3	Follistatin-related protein 3	O95633	0.1048	2.01e-11	0.173161	3.04099e-216	0.101092	1.49757e-12
19233-75	SL006960	ATOX1	Copper transport protein ATOX1	O00244	0.06258	1.13e-08	0.0640288	3.76962e-64	0.0662667	5.97425e-09
7211-2	SL005355	RNase 1	Ribonuclease pancreatic	P07998	0.04052	5.18e-09	0.0780132	1.07947e-243	0.0452654	1.06861e-11
5029-3	SL006528	SEPR	Prolyl endopeptidase FAP	Q12884	-0.08055	6.54e-07	-0.0968886	8.7403e-62	-0.0523942	0.000811738
7210-25	SL004470	Amyloid-like protein 1	Amyloid-like protein 1	P51693	-0.04502	1.73e-09	-0.0674666	4.26376e-72	-0.00997916	0.147358
3235-50	SL010391	WFKN2	WAP, Kazal, immunoglobulin, Kunitz and NTR domain-containing protein 2	Q8TEU8	-0.06558	1.6e-09	-0.0519985	6.06735e-24	-0.0240709	0.0384263
15559-5	SL011048	ANTR2	Anthrax toxin receptor 2	P58335	-0.09377	7.95e-20	-0.129257	1.64629e-204	-0.0558167	2.29813e-07
8299-66	SL018438	LIRA4	Leukocyte immunoglobulin-like receptor subfamily A member 4	P59901	-0.05362	3.59e-06	-0.0414433	8.8883e-20	-0.00745236	0.501787
18175-65	SL008286	VAT1	Synaptic vesicle membrane protein VAT-1 homolog	Q99536	-0.03822	1.01e-07	-0.022936	4.04325e-12	-0.0104839	0.111797
6556-5	SL012863	ENPP5	Ectonucleotide pyrophosphatase/phosphodiesterase family member 5	Q9UJA9	-0.07134	6.83e-12	-0.0916305	1.53271e-97	-0.0284145	0.00765507
8885-6	SL018710	CA2D3	Voltage-dependent calcium channel subunit alpha-2/delta-3	Q8IZS8	-0.09078	6.09e-15	-0.103843	5.50148e-116	-0.039787	0.00062984
6544-33	SL012542	NELL1	Protein kinase C-binding protein NELL1	Q92832	-0.05473	1.66e-15	-0.0767396	3.55485e-131	-0.0467653	4.06287e-08
16596-25	SL012999	GLRX3	Glutaredoxin-3	O76003	-0.03747	2.16e-07	-0.00112342	0.699895	0.00337279	0.489717
2765-4	SL021043	GDF-11/8	Growth/differentiation factor 11/8	O95390|O14793	-0.09669	1.08e-12	-0.130199	2.2459e-123	-0.0453269	0.00131288
12549-33	SL014636	PTGD2	Hematopoietic prostaglandin D synthase	O60760	-0.07984	3.21e-13	-0.0907543	2.42397e-81	-0.0369804	0.000565963
2677-1	SL002644	ERBB1	Epidermal growth factor receptor	P00533	-0.16113	1.38e-15	-0.268126	1.64252e-201	-0.121438	2.92014e-08
6927-7	SL017913	NDST1	Bifunctional heparan sulfate N-deacetylase/N-sulfotransferase 1	P52848	-0.13121	1.21e-08	-0.140706	2.22456e-43	-0.0910231	3.48751e-05
1adjusted for age, sex and parental longevity in LonGenity
2adjusted for age, sex and the composite variable of race and study center in ARIC
3adjusted for age, sex and race in BLSA
